# Supplementary material for: Genetic Identification and Technological Potential of Indigenous Lactic Acid Bacteria Isolated from Alheira, a Traditional Portuguese Sausage
Source: Foods. 2024 Feb 16;13(4):598. doi: 10.3390/foods13040598 (PMC10888191; doi:10.3390/foods13040598)
Supplement: Supplementary file 1 [file foods-13-00598-s001.zip]

Archive with 1 entries (1 files):
- foods-2690507-supplementary.pdf
